# Supplementary material for: Extracellular Matrix Collagen I Differentially Regulates the Metabolic Plasticity of Pancreatic Ductal Adenocarcinoma Parenchymal Cell and Cancer Stem Cell
Source: Cancers (Basel). 2023 Jul 29;15(15):3868. doi: 10.3390/cancers15153868 (PMC10417137; doi:10.3390/cancers15153868)
Supplement: Supplementary file 1 [file cancers-15-03868-s001.zip]

Archive with 3 entries (2 files):
- cancers-2440991-supplementary/
- cancers-2440991-supplementary/cancers-2440991-Figure S1.tif
- cancers-2440991-supplementary/cancers-2440991-File S1 - original-images.pdf
